# Supplementary material for: Exploring the Antidiabetic and Antihypertensive Potential of Peptides Derived from Bitter Melon Seed Hydrolysate
Source: Biomedicines. 2024 Oct 25;12(11):2452. doi: 10.3390/biomedicines12112452 (PMC11591893; doi:10.3390/biomedicines12112452)
Supplement: Supplementary file 1 [file biomedicines-12-02452-s001.zip]

Archive with 1 entries (1 files):
- biomedicines-3238256-supplementary.pdf
